# Supplementary material for: The Role of CRABS CLAW Transcription Factor in Floral Organ Development in Plants
Source: Int J Mol Sci. 2025 Sep 25;26(19):9377. doi: 10.3390/ijms26199377 (PMC12525216; doi:10.3390/ijms26199377)
Supplement: Supplementary file 1 [file ijms-26-09377-s001.zip]

Archive with 4 entries (4 files):
- Description to Supplement Materials.pdf
- Fig S1 Multiple protein sequence alignment.pdf
- File S1.xls
- Table S1 and S2 to v 11 of manuscr..pdf
