# Supplementary material for: The Role of CRABS CLAW Transcription Factor in Floral Organ Development in Plants
Source: Int J Mol Sci. 2025 Sep 25;26(19):9377. doi: 10.3390/ijms26199377 (PMC12525216; doi:10.3390/ijms26199377)
Supplement: Supplementary file 1 [file ijms-26-09377-s001.zip › File S1.xls]

## Sheet: Arkusz1
#node	identifier	domain_summary_url	annotation	other_names_and_aliases
AG	3702.P17839	Floral homeotic protein AGAMOUS; Probable transcription factor involved in the control of organ identity during the early development of flowers. Is required for normal development of stamens and carpels in the wild-type flower. Plays a role in maintaining the determinacy of the floral meristem. Acts as C class cadastral protein by repressing the A class floral homeotic genes like APETALA1. Forms…	https://smart.embl.de/smart/DDvec.cgi?smart=252:MADS(17|76)+Pfam_K-box(94|188)+	827631,AG,AG_ARATH,AT4G18960,At4g18960,F13C5.130,Floral homeotic protein AGAMOUS,MADS-box transcription factor, plant,NM_118013.2,NP_567569,NP_567569.3,O82732,P17839,ath:AT4G18960
AGL5	3702.P29385	Agamous-like MADS-box protein AGL5; Probable transcription factor. Interacts genetically with TT16/AGL32 in a partially antagonistic manner during flower development. Is essential for the coordination of cell divisions in ovule, seed coat development and endosperm formation.	https://smart.embl.de/smart/DDvec.cgi?smart=246:MADS(16|75)+Pfam_K-box(96|187)+	818883,A0JQ83,AGL5,AGL5_ARATH,AT2G42830,Agamous-like MADS-box protein AGL5,At2g42830,F7D19.17,MADS-box transcription factor, plant,NM_129844.5,NM_180046.2,NP_565986,NP_565986.1,NP_850377.1,P29385,Protein SHATTERPROOF 2,Q84WG7,Q9SJH3,SHP2,ath:AT2G42830
AHL21	3702.O82166	AT-hook motif nuclear-localized protein 21; Transcription factor that specifically binds AT-rich DNA sequences related to the nuclear matrix attachment regions (MARs). Binds to the MARs present in the ETTIN (ETT) promoter leading to a negative regulation of its gene expression. Functions as a molecular node downstream of the homeotic protein AGAMOUS (AG), regulating patterning and differentiation…	https://smart.embl.de/smart/DDvec.cgi?smart=285:Pfam_DUF296(106|219)+	818094,AHL21,AHL21_ARATH,AT-hook motif nuclear-localized protein 21,AT2G35270,At2g35270,GIK,NM_129079.2,NP_181070,NP_181070.1,O82166,Protein GIANT KILLER,Putative AT-hook DNA-binding family protein,T4C15.6,ath:AT2G35270
CRC	3702.Q8L925	Protein CRABS CLAW; Transcription factor required for the initiation of nectary development. Also involved in suppressing early radial growth of the gynoecium, in promoting its later elongation and in fusion of its carpels by regulating both cell division and expansion. Establishes the polar differentiation in the carpels by specifying abaxial cell fate in the ovary wall. Regulates both cell divi…	https://smart.embl.de/smart/DDvec.cgi?smart=181:Pfam_HMG_box_2(112|159)+	843249,AT1G69180,At1g69180,CRC,CRC_ARATH,F23O10.23,F4N2.14,NM_105585.3,NP_177078,NP_177078.1,Protein CRABS CLAW,Q8L925,Q9LQA3,Q9XHD1,ath:AT1G69180
DTX32	3702.F4I4Q3	Protein DETOXIFICATION 32.	https://smart.embl.de/smart/DDvec.cgi?smart=515:Pfam_MatE(54|214)+TRANS(232|251)+Pfam_MatE(274|437)+TRANS(449|468)+	838939,AT1G23300,At1g23300,AtDTX32,DTX32,DTX32_ARATH,F26F24.14,F4I4Q3,MATE efflux family protein,MATE protein 32,Multidrug resistance protein, MATE family,NM_102179.2,NP_173744,NP_173744.1,Protein DETOXIFICATION 32,Q9LR32,ath:AT1G23300
F1O17.11	3702.Q9C908	Homeobox-like protein.	http://smart.embl.de/smart/DDvec.cgi?smart=316:	843762,AT1G74220,At1g74220,F1O17.11,F1O17_11,Homeobox-like protein,NM_106082.2,NP_177562,NP_177562.1,Q9C908,Q9C908_ARATH,ath:AT1G74220
F25A4.21	3702.Q9S772	Germin-like protein subfamily T member 3; May play a role in plant defense. Probably has no oxalate oxidase activity even if the active site is conserved.	https://smart.embl.de/smart/DDvec.cgi?smart=227:TRANS(7|29)+Cupin_1(71|219)+	843821,AT1G74820,At1g74820,F25A4.21,F9E10.33,GLT3_ARATH,Germin-like protein subfamily T member 3,NM_106140.3,NP_177620,NP_177620.1,Q1PFD3,Q9S772,RmlC-like cupins superfamily protein,ath:AT1G74820
JAG	3702.Q6S591	Zinc finger protein JAGGED; Controls the morphogenesis of lateral organs. Functions in lateral organ shape and is sufficient to induce proliferation and growth of lateral organ tissue. Is necessary and sufficient for bract formation, but its expression is excluded from the cryptic bract, which could be a cause of bractless flowers in Arabidopsis. Participates with FIL and YAB3 in regulating valve…	https://smart.embl.de/smart/DDvec.cgi?smart=253:ZnF_C2H2(51|73)+	843177,AT1G68480,At1g68480,C2H2 and C2HC zinc fingers superfamily protein,JAG,JAG_ARATH,NM_105519.4,NP_177015,NP_177015.3,Q6S591,Q9CA33,T26J14.5,Zinc finger protein JAGGED,ath:AT1G68480
MAE1.1	3702.Q9FJH9	P-loop NTPase domain-containing protein LPA1 homolog 1; Required for the accumulation of phytic acid in seeds. Phytic acid is the primary storage form of phosphorus in cereal grains and other plant seeds.	http://smart.embl.de/smart/DDvec.cgi?smart=738:	836197,AT5G60760,At5g60760,LPAH1_ARATH,MAE1.1,NM_125469.3,NP_200884,NP_200884.2,Protein LOW PHYTIC ACID 1 homolog 1,Q9FJH9,ath:AT5G60760
PI	3702.P48007	Floral homeotic protein PISTILLATA; Probable transcription factor involved in the genetic control of flower development. Is required for normal development of petals and stamens in the wild-type flower. Forms a heterodimer with APETALA3 that is required for autoregulation of both AP3 and PI genes. AP3/PI heterodimer interacts with APETALA1 or SEPALLATA3 to form a ternary complex that could be res…	https://smart.embl.de/smart/DDvec.cgi?smart=208:MADS(1|60)+Pfam_K-box(73|165)+	832146,AT5G20240,At5g20240,F5O24.130,Floral homeotic protein PISTILLATA,MADS-box transcription factor, plant,NM_122031.4,NP_197524,NP_197524.1,P48007,PI,PIST_ARATH,Q9SQ07,Q9SQ08,Q9SQ09,Q9SQ10,Q9SQ11,Q9SQ12,Q9SQ13,Transcription factor PI,ath:AT5G20240
SWEET9	3702.Q9ZV02	Bidirectional sugar transporter SWEET9; Mediates both low-affinity uptake and efflux of sugar across the plasma membrane (By similarity). Nectary-specific sugar transporter required for nectar production by mediating the secretion of sucrose from the nectary parenchyma to the extracellular space.	https://smart.embl.de/smart/DDvec.cgi?smart=258:Pfam_MtN3_slv(10|97)+TRANS(102|124)+Pfam_MtN3_slv(131|217)+	818492,AT2G39060,At2g39060,AtSWEET9,Bidirectional sugar transporter SWEET9,NM_129463.4,NP_181439,NP_181439.1,Nodulin MtN3 family protein,Q8LDE6,Q9ZV02,SWEET9,SWET9_ARATH,Solute carrier family 50 (sugar transporter),T7F6.23,ath:AT2G39060
